# Supplementary material for: Tartary Buckwheat (Fagopyrum tataricum) Ameliorates Lipid Metabolism Disorders and Gut Microbiota Dysbiosis in High-Fat Diet-Fed Mice
Source: Foods. 2022 Sep 29;11(19):3028. doi: 10.3390/foods11193028 (PMC9563051; doi:10.3390/foods11193028)
Supplement: Supplementary file 1 [file foods-11-03028-s001.zip]

Archive with 1 entries (1 files):
- foods-1863305-supplementary.pdf
